# Supplementary material for: Motion Intention Prediction for Lumbar Exoskeletons Based on Attention-Enhanced sEMG Inference
Source: Biomimetics (Basel). 2025 Aug 22;10(9):556. doi: 10.3390/biomimetics10090556 (PMC12467838; doi:10.3390/biomimetics10090556)
Supplement: Supplementary file 1 [file biomimetics-10-00556-s001.zip]

Archive with 1 entries (1 files):
- biomimetics-3758579-supplementary.pdf
